# Supplementary material for: A Systematic Review and Meta-Analysis Exploring Variations in Copper Levels between Individuals with Malaria and Uninfected Controls
Source: Nutrients. 2023 Nov 10;15(22):4749. doi: 10.3390/nu15224749 (PMC10675583; doi:10.3390/nu15224749)
Supplement: Supplementary file 1 [file nutrients-15-04749-s001.zip]

Archive with 4 entries (4 files):
- Table S1. Search terms.pdf
- Table S2. Details of the included studies_11-7-2023.xlsx
- Table S3. Quality of included studies.xls
- Table S4. Meta-regression results.pdf
