# Supplementary material for: A Systematic Review and Meta-Analysis Exploring Variations in Copper Levels between Individuals with Malaria and Uninfected Controls
Source: Nutrients. 2023 Nov 10;15(22):4749. doi: 10.3390/nu15224749 (PMC10675583; doi:10.3390/nu15224749)
Supplement: Supplementary file 1 [file nutrients-15-04749-s001.zip › Table S2. Details of the included studies_11-7-2023.xlsx]

## Sheet: Sheet1
Table S2. Details of the included studies
No.	Authors	Publication year	Year ranges	Study design	Study location	Continent	Year of conduction	Participants (n)	Plasmodium spp.	Mean age in any groups	Age range (years)	Age groups	Qualitative synthesis of copper	Copper (mean, SD) or median with range	Parasitemia in each groups (parasites/uL)	Method for malaria	Method for copper	Method for copper (grouping)	Types of blood
1	Abdulkareem et al., 2017	2017	2010-2023	Cross-sectional study	Nigeria	Africa	Not specified	Malaria (123), uninfected control (100)	P. falciparum	Not specified	All age ranges	All age ranges	Copper levels were significantly lower in malaria as compared to uninfected controls	Malaria (123): 1.99 ± 0.44, uninfected control (100): 2.04 ± 0.30	Severe anemia: 7889.67, moderate anemia: 4322.10, mild anemia: 2224.63, no anemia: 223.45	Microscopy	Atomic absorption spectrophotometer	Atomic absorption spectrophotometer	Serum
2	Asaolu MF and Igbaakin PA, 2009	2009	2000-2009	Cross-sectional study	Nigeria	Africa	Not specified	Pregnant women: Malaria (70), uninfected control (90)	P. falciparum	Not specified	20 to 43 years	Adults	No significant difference in copper levels between malaria and uninfected controls	Malaria (70): 48.50 ± 6.11, uninfected control (90): 38.15 ± 4.33	Not specified	Microscopy	Atomic absorption spectrophotometer	Atomic absorption spectrophotometer	Serum
3	Ayede et al., 2018	2018	2010-2023	Cross-sectional study	Nigeria	Africa	2012	Malaria (70), uninfected control (56)	P. falciparum	Malaria (70): 7.87 ± 0.37, uninfected control (56): 6.64 ± 0.48	2 to 15 years	Children	1. Copper levels were significantly lower in malaria as compared to uninfected controls. 2. There was a negative correlation between serum copper and parasite density.	Malaria (70): 82.46 ± 10.9, uninfected control (56): 128.15 ± 9.73	Not specified	Microscopy	Atomic absorption spectrophotometer	Atomic absorption spectrophotometer	Serum
4	Baloch et al., 2011	2011	2010-2023	Cross-sectional study	Pakistan	Asia	Not specified	Malaria (12), uninfected control (12)	Not specified	Malaria (12): 45.92 ± 6.44 years, uninfected control (12): 34.67 ± 7.22	Not specified	Not specified	Copper levels were significantly higher in malaria as compared to uninfected controls	Malaria (12): 2.6917±1.30, uninfected control (12): 2.045±0.62	Not specified	Microscopy	Atomic absorption spectrophotometer	Atomic absorption spectrophotometer	Serum
5	Garba et al., 2006	2006	2000-2009	Cross-sectional study	Nigeria	Africa	Not specified	Malaria (80), uninfected control (20)	P. falciparum	Not specified	18–40 years	Adults	Copper levels were significantly lower in malaria as compared to uninfected controls	Malaria (80): male (40): 72 ± 24, female (40): 67 ± 25, uninfected control (20): 109 ± 40 ug/dL	Not specified	Microscopy	Atomic absorption spectrophotometer	Atomic absorption spectrophotometer	Serum
6	Jimoh et al., 2022	2022	2010-2023	Case-control study	Nigeria	Africa	Not specified	Malaria (200), uninfected control (100)	P. falciparum	Malaria (200): 38 months, uninfected control (100): 45 months	6 months- 11 years	Children	1. Copper levels were significantly higher in malaria as compared to uninfected controls. 2. No significant correlation between copper and parasite density.	Malaria (200): 104.18±2.81, uninfected control (200): 95.66±2.81 µg/dL	Not specified	Microscopy	Atomic absorption spectrophotometer	Atomic absorption spectrophotometer	Serum
7	Innocent et al., 2014	2014	2010-2023	Cross-sectional study	Cote d'Ivoire	Africa	2013	Malaria (61), uninfected control (57)	P. falciparum	Not specified	8 months-45years	All age ranges	1. No significant difference in copper levels between malaria and uninfected controls. 2. No significant correlation between copper and parasite density.	Malaria (61): 0.64 ± 0.62, uninfected control (57): 0.58 ± 0.53 mg/L	Not specified	Microscopy	Atomic absorption spectrophotometer	Atomic absorption spectrophotometer	Serum
8	M’boh et al., 2010	2010	2010-2023	Cross-sectional study	Cote d'Ivoire	Africa	2008	Malaria (71), uninfected control (41)	P. falciparum	Not specified	2-14 years	Children	Copper levels were significantly lower in malaria as compared to uninfected controls	Malaria (71): 0.61 ± 0.19, uninfected control (41): 1.68 ± 0.74 mg/L	parasite density < 2000 per μL (14): 0.47 ± 0.31, parasite density 2000-40000 per μL (47): 0.55 ± 0.21, parasite density >40000 per μL (10): 0.50 ± 0.02 mg/L	Microscopy	Atomic absorption spectrophotometer	Atomic absorption spectrophotometer	Serum
9	Narsaria et al., 2012	2012	2010-2023	Case-control study	India	Asia	2008-2010	Patients with severe malaria (50), uninfected control (50)	P. falciparum	Patients with severe malaria (50): 6.23±3.6 years, uninfected control (50): Not specified	0–15 years	Children	Copper levels were significantly higher in malaria as compared to uninfected controls	Patients with severe malaria (50): 1.07 ± 0.3, uninfected control (50): 0.79 ± 0.16 mg/dL	Not specified	Microscopy/RDT	Atomic absorption spectrophotometer	Atomic absorption spectrophotometer	Plasma
10	Ogbodo et al., 2014	2014	2010-2023	Cross-sectional study	Nigeria	Africa	Not specified	Pregnant women: Mild malaria density (51), moderate malaria density (39), severe malaria density (3), uninfected control (40)	Not specified	Not specified	24–36 years	Adults	1. No significant difference in copper levels between malaria and uninfected controls. 2. No significant correlation between copper and parasite density.	Pregnant women: Mild malaria density (51): 1.44±0.65, moderate malaria density (39): 1.69±0.68, uninfected control (40): 1.36±0.78	Not specified	Microscopy	Atomic absorption spectrophotometer	Atomic absorption spectrophotometer	Serum
11	Oluboyo et al., 2018	2018	2010-2023	Cross-sectional study	Nigeria	Africa	2017	Malaria (50), uninfected control (50)	Not specified	Malaria (50): 20.10 ± 1.78, uninfected control (50): 20.26 ± 1.66	18–22 years	Adults	Copper levels were significantly higher in malaria as compared to uninfected controls	Malaria (50): 2.43 ± 0.82, uninfected control (50): 1.96 ± 0.69 ppm	Not specified	Microscopy	Atomic absorption spectrophotometer	Atomic absorption spectrophotometer	Plasma
12	Saad et al., 2013	2013	2010-2023	Cross-sectional study	Sudan	Africa	2010	Severe malaria (35), uncomplicated malaria (35), uninfected control (35)	P. falciparum	Severe malaria (35): 4.8, uncomplicated malaria (35): 4.7, uninfected control (35): 4.6	Not specified	Children	1. Copper levels were significantly higher in malaria as compared to uninfected controls. 2. No significant correlation between copper and parasite density.	Severe malaria (35): 241.3 (212.1–301.8), uncomplicated malaria (35): 224.4 (196.1–277.3), uninfected control (35): 184.0 (162.4–224.2) u/ml	Severe malaria (35): 75592.4, uncomplicated malaria (35): 20241.4	Microscopy	Atomic absorption spectrophotometer	Atomic absorption spectrophotometer	Serum
13	Seyrek et al., 2005	2005	2000-2009	Case-control study	Turkey	Asia	Not specified	Malaria (15), uninfected control (16)	P. vivax	Malaria (15): 21.2 ± 4.2 years, uninfected control (16): 19.8 ± 3.6	10–32 years	All age ranges	Copper levels were significantly higher in malaria as compared to uninfected controls	Malaria (15): 1722.72 ± 463.6, uninfected control (16): 1142.65 ± 221.9 ug/L	Not specified	Microscopy	Atomic absorption spectrophotometer	Atomic absorption spectrophotometer	Plasma
14	Tyagi et al., 2017	2017	2010-2023	Case-control study	India	Asia	Not specified	Malaria (551), uninfected control (211)	Not specified	Not specified	13-82 years	All age ranges	Copper levels were significantly higher in malaria as compared to uninfected controls	Malaria (551): 223.2 ± 34.5, uninfected control (211): 153.2 ± 37.1 mEq/L	Not specified	Microscopy	Spectrophotometric commercially amiable diagnostic kit	Other methods	Plasma
15	Uwah et al., 2012	2012	2010-2023	Cross-sectional study	Nigeria	Africa	Not specified	Malaria (60), uninfected control (30)	P. falciparum	Not specified	0-10 years	Children	Copper levels were significantly lower in malaria as compared to uninfected controls	Malaria (60): 60.05±11.15, uninfected control (30): 105.47±26.55 µg/dl	Not specified	Microscopy	Giesse diagnostic kit	Other methods	Serum
16	Vaghela et al., 2017	2017	2010-2023	Cross-sectional study	India	Asia	2014-2016	Malaria (50), uninfected control (50)	P. falciparum/P. vivax	Malaria (50): 6.16 ± 3.31 years, uninfected control (50): 6.46 ± 3.27	0-12 years	Children	Copper levels were significantly higher in malaria as compared to uninfected controls	Malaria (50): 186 ± 38.95, uninfected control (50): 86 ± 23.38	Not specified	Microscopy	Erba XL 640 Fully Automated Analyzer by kit of crest biosystem	Other methods	Serum
