# Supplementary material for: A Systematic Review and Meta-Analysis Exploring Variations in Copper Levels between Individuals with Malaria and Uninfected Controls
Source: Nutrients. 2023 Nov 10;15(22):4749. doi: 10.3390/nu15224749 (PMC10675583; doi:10.3390/nu15224749)
Supplement: Supplementary file 1 [file nutrients-15-04749-s001.zip › Table S3. Quality of included studies.xls]

## Sheet: Cross-sectional studies
Table S3. Quality of the included studies
JBI CRITICAL APPRAISAL CHECKLIST FOR ANALYTICAL CROSS SECTIONAL STUDIES
No.	Study	1. Were the criteria for inclusion in the sample clearly defined?	2. Were the study subjects and the setting described in detail?	3. Was the exposure measured in a valid and reliable way?	4. Were objective, standard criteria used for measurement of the condition?	5. Were confounding factors identified?	6. Were strategies to deal with confounding factors stated?	7. Were the outcomes measured in a valid and reliable way?	8. Was appropriate statistical analysis used?	Overall appraisal:
1	Abdulkareem et al., 2017	Yes	Yes	Yes	Yes	Unclear	No	Yes	Yes	Included
2	Asaolu MF and Igbaakin PA, 2009	Unclear	Yes	Yes	Yes	No	No	Yes	Yes	Included
3	Ayede et al., 2018	Yes	Yes	Yes	Yes	No	No	Yes	Yes	Included
4	Baloch et al., 2011	No	No	Yes	Yes	No	No	Yes	Unclear	Included
5	Doka YA, 2003	Yes	Yes	Yes	Yes	No	No	Yes	Yes	Included
6	Garba et al., 2006	Yes	Yes	Yes	Yes	Yes	No	Yes	Yes	Included
8	Innocent et al., 2014	Yes	Yes	Yes	Yes	Yes	Unclear	Yes	Yes	Included
9	M’boh et al., 2013	Yes	Yes	Yes	Yes	Yes	No	Yes	Yes	Included
11	Ogbodo et al., 2014	Yes	Yes	Yes	Yes	Yes	No	Yes	Yes	Included
12	Oluboyo et al., 2018	Yes	Yes	Yes	Yes	Yes	No	Yes	Yes	Included
13	Saad et al., 2013	Unclear	Yes	Yes	Yes	Unclear	Unclear	Yes	Yes	Included
16	Uwah et al., 2012	Unclear	Yes	Yes	Yes	No	No	Yes	Yes	Included
17	Vaghela et al., 2018	Yes	Yes	Yes	Yes	No	No	Yes	Yes	Included
JBI CRITICAL APPRAISAL CHECKLIST FOR CASE CONTROL STUDIES
No.	Study	1. Were the groups comparable other than the presence of disease in cases or the absence of disease in controls?	2. Were cases and controls matched appropriately?	3. Were the same criteria used for identification of cases and controls?	4. Was exposure measured in a standard, valid and reliable way?	5. Was exposure measured in the same way for cases and controls?	6. Were confounding factors identified?	7. Were strategies to deal with confounding factors stated?	8. Were outcomes assessed in a standard, valid and reliable way for cases and controls?	9. Was the exposure period of interest long enough to be meaningful?	10. Was appropriate statistical analysis used?	Overall appraisal:
7	Jimoh et al., 2022	Yes	Yes	Yes	Yes	Yes	No	No	Yes	Unclear	Yes	Included
10	Narsaria et al., 2012	Yes	Yes	Yes	Yes	Yes	No	No	Yes	Unclear	Yes	Included
14	Seyrek et al., 2005	Yes	Yes	Yes	Yes	Yes	No	No	Yes	Unclear	Yes	Included
15	Tyagi et al., 2017	Yes	Yes	Yes	Yes	Yes	Unclear	No	Yes	Unclear	Yes	Included
